# Supplementary material for: Implementation fidelity trajectories of a health promotion program in multidisciplinary settings: managing tensions in rehabilitation care
Source: Implement Sci. 2017 Dec 1;12:143. doi: 10.1186/s13012-017-0667-8 (PMC5709964; doi:10.1186/s13012-017-0667-8)
Supplement: Supplementary file 1 — Data fidelity scoresR2. (XLSX 9 kb) [file 13012_2017_667_MOESM1_ESM.xlsx]

## Sheet: Sheet1
ID	T0_fidelity_scores	T1_fidelity_scores	T2_fidelity_scores	4-group cluster	3-group cluster	2-group cluster
I1	0.58	0.82	0.58	1	1	1
I2	0.58	0.91	0.83	2	1	1
I3	0.83	0.82	0.75	1	1	1
I4	0.83	0.82	0.75	1	1	1
I5	0.67	0.73	0.67	1	1	1
I6	0.42	0.91	0.67	2	1	1
I7	0.75	0.82	0.67	1	1	1
I8	0.67	0.82	0.83	2	1	1
I9	0.75	0.73	0.58	1	1	1
I10	0.33	0.64	0.58	3	2	2
I11	0.42	0.64	0.58	3	2	2
I12	0.33	0.45	0.33	3	2	2
I13	0.33	0.82	0.5	3	2	2
I14	0.17	0.73	0.42	3	2	2
I15	0.5	0.55	0.5	3	2	2
I16	0.58	0.45	0.92	4	3	1
I17	0.67	0.36	0.58	4	3	1
